# Supplementary material for: Genetic Variation in Natural and Induced Antibody Responses in Layer Chickens
Source: Animals (Basel). 2024 May 30;14(11):1623. doi: 10.3390/ani14111623 (PMC11171384; doi:10.3390/ani14111623)
Supplement: Supplementary file 1 [file animals-14-01623-s001.zip]

Archive with 1 entries (1 files):
- animals-3015580-supplementary.pdf
